# Supplementary material for: Effective Early Treatment of Microcystis Exponential Growth and Microcystin Production with Hydrogen Peroxide and Hydroxyapatite
Source: Toxins (Basel). 2022 Dec 20;15(1):3. doi: 10.3390/toxins15010003 (PMC9864239; doi:10.3390/toxins15010003)
Supplement: Supplementary file 1 [file toxins-15-00003-s001.zip]

Archive with 1 entries (1 files):
- toxins-2091328-supplementary.pdf
